# Supplementary material for: Artificial Water Point for Livestock Influences Spatial Ecology of a Native Lizard Species
Source: PLoS One. 2016 Jan 22;11(1):e0147433. doi: 10.1371/journal.pone.0147433 (PMC4723013; doi:10.1371/journal.pone.0147433)
Supplement: S1 Dataset — (XLSX) [file pone.0147433.s001.xlsx]

## Sheet: S1 Dataset
Lizard	AccessToDam	StudyPeriod	HomeRangeSize (ha)	Activity: Proportion_DaysOver100Steps	Movement: Median_StepsPerDay	BodyCondition	Proportion_TimeAtDam
9805	yes	early	4.60215	0.75	699	-0.0107897	0.265734
9805	yes	late	2.02755	0.826087	781.5	-0.00202849	0.571096
9806	yes	early	5.17755	0.535714	223	0.184769	0.341693
9806	yes	late	4.7767	0.695652	1101	0.224082	0.337931
9807	yes	early	7.93775	0.642857	1385	0.13926	0.187747
9807	yes	late	6.76085	0.608696	966	0.115285	0.0627907
9835	yes	early	7.5781	0.535714	858	-0.0776736	0.032967
9835	yes	late	3.60505	0.5	324	-0.0983697	0
9848	yes	early	1.40885	0.535714	219	0.078434	0.658333
9848	yes	late	1.90905	0.241379	25	0.0511942	0.463722
9883	yes	early
9883	yes	late	2.1873	0.777778	1069.5	0.102304	0.261036
4466	no	early	4.8939	0.48	182	-0.000818755
4466	no	late		0.583333	1102	0.0473209
4945	no	early	2.15035	0.208333	664	-0.0513935
4945	no	late	2.7804	0.321429	221	-0.0879681
9804	no	early	2.6088	0.321429	18	0.154929
9804	no	late	1.52455	0.310345	26.5	0.0131906
9810	no	early	5.1749	0.448276	128	0.154306
9810	no	late	2.4264	0.310345	47	0.10058
9813	no	early	1.48135	0.206897	33	-0.0707709
9813	no	late	1.201	0.357143	60	-0.277362
9814	no	early	3.87775	0.607143	181.5	-0.0400023
9814	no	late	1.20045	0.482759	300	-0.184962
9815	no	early	1.3032	0.464286	132	0.0873622
9815	no	late	1.0533	0.428571	142	0.0368666
9819	no	early	1.101	0.5	61.5	0.0723132
9819	no	late	0.6915	0.291667	13	-0.108881
9821	no	early	1.1604	0.178571	10.5
9821	no	late	0.5285	0.266667	215
9824	no	early	3.8178	0.321429	97.5	0.103783
9824	no	late		0.464286	144	-0.00191219
9840	no	early	0.2142	0.137931	23.5	0.0596888
9840	no	late	1.1355	0.0714286	20	0.00107157
9844	no	early	1.61805	0.3125	24	-0.0345764
9844	no	late	2.6633	0.0714286	6	-0.13024
9852	no	early	0.14435	0.181818	6	0.0399349
9852	no	late	0.9347	0.413793	33	-0.0349684
9853	no	early
9853	no	late	2.9136	0.391304	844	0.00733515
9881	no	early	0.79045	0.241379	21	0.0409739
9881	no	late	1.66855	0.321429	19.5	-0.0180375
9885	no	early	1.1836	0.181818	177.5	-0.0921158
9885	no	late	3.43135	0.392857	71	-0.163159
28100	no	early	1.31675	0.238095	18	-0.0826237
28100	no	late	0.62165	0.321429	29.5	-0.246331
